# Supplementary material for: Comprehensive, Comparative Evaluation of 35 Manual SARS-CoV-2 Serological Assays
Source: Microbiol Spectr. 2023 May 9;11(3):e05101-22. doi: 10.1128/spectrum.05101-22 (PMC10269659; doi:10.1128/spectrum.05101-22)
Supplement: Supplemental file 1 — Table S1. Download spectrum.05101-22-s0001.xlsx, XLSX file, 0.03 MB [file spectrum.05101-22-s0001.xlsx]

## Sheet: Supplemental Table 1
Supplemental Table 1. Results of doubling dilution series of three anti-SARS-CoV-2 positive samples tested in two reagent lots of 35 different test kits. Results are highlighted as reactive (R), non-reactive (NR), equivocal (EQ) or not evaluated (NE). Results obtained from different lot numbers that demonstrated a four-fold difference in reactivity are highlighted in red.
	Acro		Alltest				Arton				Biocan				Biogenix				Biohit				bioLytica		Biomedomics				BioRad		Boson				BTNX				Core Tech				Deepblue				Dynamiker
Lot Number	A	B	A		B		A		B		A		B		A		B		A		B		A	B	A		B		A	B	A		B		A		B		A		B		A		B		A		B
NRL Source ID	IgG	IgG	IgG	IgM	IgG	IgM	IgG	IgM	IgG	IgM	IgG	IgM	IgG	IgM	IgG	IgM	IgG	IgM	IgG	IgM	IgG	IgM	Total	Total	IgG	IgM	IgG	IgM	Total	Total	IgG	IgM	IgG	IgM	IgG	IgM	IgG	IgM	IgG	IgM	IgG	IgM	IgG	IgM	IgG	IgM	IgG	IgM	IgG
COV461 - 1:2	R	R	R	R	R	R	R	R	R	R	R	R	R	R	R	R	R	R	R	R	R	R	R	R	R	R	R	R	R	R	R	R	R	R	R	R	R	R	R	R	R	R	R	R	R	R	R	R	R
COV461 - 1:4	R	R	R	R	R	R	R	R	R	R	R	R	R	R	R	R	R	R	R	R	R	R	R	R	R	R	R	R	R	R	R	R	R	R	R	R	R	R	R	R	R	R	R	R	R	R	R	R	R
COV461 - 1:8	R	R	R	R	R	R	R	R	R	R	R	R	R	R	R	R	R	R	R	R	R	R	R	R	R	R	R	R	R	R	R	R	R	R	R	R	R	R	R	R	R	R	R	R	R	R	R	R	R
COV461 - 1:16	R	R	R	R	R	R	R	R	R	R	R	R	R	NR	R	R	R	R	R	R	R	R	R	R	R	R	R	R	R	R	R	R	R	R	R	R	R	R	R	R	R	R	R	R	R	R	R	R	R
COV461 - 1:32	R	R	R	R	R	R	R	R	R	R	NR	R	NR	NR	R	R	NR	NR	R	R	R	R	R	R	R	NR	R	NR	R	EQ	R	R	R	NR	R	NR	R	NR	R	R	R	R	R	R	NR	NR	R	R	R
COV461 - 1:64	R	R	R	R	R	R	R	R	R	R	NR	NR	NR	NR	NR	NR	NR	NR	NR	R	NR	R	NR	R	NR	NR	R	NR	NR	NR	NR	NR	R	NR	R	NR	R	NR	R	R	R	R	R	R	NR	NR	R	R	R
COV461 - 1:128	R	R	R	NR	NR	NR	NR	NR	NR	NR	NR	NR	NR	NR	NR	NR	NR	NR	NR	NR	NR	NR	NR	NR	NR	NR	NR	NR	NR	NR	NR	NR	NR	NR	NR	NR	NR	NR	NR	NR	NR	NR	NR	NR	NR	NR	NR	R	NR
COV461 - 1:256	NR	NR	NR	NR	NR	NR	NR	NR	NR	NR	NR	NR	NR	NR	NR	NR	NR	NR	NR	NR	NR	NR	NR	NR	NR	NR	NR	NR	NR	NR	NR	NR	NR	NR	NR	NR	NR	NR	NR	NR	NR	NR	NR	NR	NR	NR	NR	R	NR
COV461 - 1:512	NR	NR	NR	NR	NR	NR	NR	NR	NR	NR	NR	NR	NR	NR	NR	NR	NR	NR	NR	NR	NR	NR	NR	NR	NR	NR	NR	NR	NR	NR	NR	NR	NR	NR	NR	NR	NR	NR	NR	NR	NR	NR	NR	NR	NR	NR	NR	R	NR
COV461 - 1:1024	NR	NR	NR	NR	NR	NR	NR	NR	NR	NR	NR	NR	NR	NR	NR	NR	NR	NR	NR	NR	NR	NR	NR	NR	NR	NR	NR	NR	NR	NR	NR	NR	NR	NR	NR	NR	NR	NR	NR	NR	NR	NR	NR	NR	NR	NR	NR	R	NR
COV491 - 1:2	R	R	R	R	R	R	R	R	R	R	R	R	R	R	R	R	R	R	R	R	R	R	R	R	R	R	R	R	R	R	R	R	R	R	R	R	R	R	R	R	R	R	NE	NE	R	R	R	R	R
COV491 - 1:4	R	R	R	R	R	R	R	R	R	R	R	NR	R	NR	R	R	R	R	R	R	R	NR	R	R	R	R	NR	R	R	R	R	NR	R	NR	R	R	R	NR	R	R	R	R	NE	NE	NR	R	R	R	R
COV491 - 1:8	R	R	R	NR	R	NR	R	R	R	R	R	NR	R	NR	R	R	R	R	R	NR	R	NR	R	R	NR	NR	NR	NR	R	R	R	NR	R	NR	NR	NR	NR	NR	R	NR	R	NR	NE	NE	NR	R	R	R	R
COV491 - 1:16	R	R	R	NR	R	NR	R	R	R	R	NR	NR	NR	NR	R	NR	R	NR	NR	NR	R	NR	NR	NR	NR	NR	NR	NR	R	R	R	NR	R	NR	NR	NR	NR	NR	R	NR	R	NR	NE	NE	NR	NR	R	R	R
COV491 - 1:32	R	R	R	NR	NR	NR	R	R	NR	NR	NR	NR	NR	NR	NR	NR	NR	NR	NR	NR	NR	NR	NR	NR	NR	NR	NR	NR	R	R	R	NR	NR	NR	NR	NR	NR	NR	NR	NR	NR	NR	NE	NE	NR	NR	NR	R	R
COV491 - 1:64	R	R	NR	NR	NR	NR	NR	NR	NR	NR	NR	NR	NR	NR	NR	NR	NR	NR	NR	NR	NR	NR	NR	NR	NR	NR	NR	NR	NR	NR	NR	NR	NR	NR	NR	NR	NR	NR	NR	NR	NR	NR	NE	NE	NR	NR	NR	R	NR
COV491 - 1:128	NR	NR	NR	NR	NR	NR	NR	NR	NR	NR	NR	NR	NR	NR	NR	NR	NR	NR	NR	NR	NR	NR	NR	NR	NR	NR	NR	NR	NR	NR	NR	NR	NR	NR	NR	NR	NR	NR	NR	NR	NR	NR	NE	NE	NR	NR	NR	R	NR
COV491 - 1:256	NR	NR	NR	NR	NR	NR	NR	NR	NR	NR	NR	NR	NR	NR	NR	NR	NR	NR	NR	NR	NR	NR	NR	NR	NR	NR	NR	NR	NR	NR	NR	NR	NR	NR	NR	NR	NR	NR	NR	NR	NR	NR	NE	NE	NR	NR	NR	R	NR
COV491 - 1:512	NR	NR	NR	NR	NR	NR	NR	NR	NR	NR	NR	NR	NR	NR	NR	NR	NR	NR	NR	NR	NR	NR	NR	NR	NR	NR	NR	NR	NR	NR	NR	NR	NR	NR	NR	NR	NR	NR	NR	NR	NR	NR	NE	NE	NR	NR	NR	R	NR
COV491 - 1:1024	NR	NR	NR	NR	NR	NR	NR	NR	NR	NR	NR	NR	NR	NR	NR	NR	NR	NR	NR	NR	NR	NR	NR	NR	NR	NR	NR	NR	NR	NR	NR	NR	NR	NR	NR	NR	NR	NR	NR	NR	NR	NR	NE	NE	NR	NR	NR	NR	NR
COV492 - 1:2	R	R	R	R	R	R	R	R	R	R	R	NR	R	NR	R	R	R	R	R	R	R	NR	R	R	R	NR	R	NR	R	R	R	R	R	NR	R	NR	R	NR	R	NR	R	NR	R	R	R	R	R	R	R
COV492 - 1:4	R	R	R	NR	R	NR	R	R	R	R	R	NR	R	NR	R	NR	R	R	R	NR	R	NR	R	R	R	NR	R	NR	R	R	R	NR	R	NR	R	NR	R	NR	R	NR	R	NR	R	R	R	NR	R	R	R
COV492 - 1:8	R	R	R	NR	R	NR	R	R	R	R	NR	NR	NR	NR	R	NR	R	NR	R	NR	R	NR	R	R	NR	NR	NR	NR	EQ	EQ	R	NR	R	NR	NR	NR	NR	NR	R	NR	R	NR	R	R	NR	NR	R	R	R
COV492 - 1:16	R	R	R	NR	R	NR	R	NR	R	NR	NR	NR	NR	NR	R	NR	R	NR	R	NR	R	NR	R	R	NR	NR	NR	NR	EQ	NR	R	NR	R	NR	NR	NR	NR	NR	NR	NR	NR	NR	R	R	NR	NR	R	R	R
COV492 - 1:32	R	R	R	NR	R	NR	R	NR	R	NR	NR	NR	NR	NR	R	NR	NR	NR	NR	NR	NR	NR	R	NR	NR	NR	NR	NR	NR	NR	R	NR	R	NR	NR	NR	NR	NR	NR	NR	NR	NR	NR	NR	NR	NR	NR	R	R
COV492 - 1:64	R	R	R	NR	R	R	R	NR	NR	NR	NR	NR	NR	NR	NR	NR	NR	NR	NR	NR	NR	NR	NR	NR	NR	NR	NR	NR	NR	NR	NR	NR	NR	NR	NR	NR	NR	NR	NR	NR	NR	NR	NR	NR	NR	NR	NR	R	NR
COV492 - 1:128	R	R	NR	NR	NR	NR	NR	NR	NR	NR	NR	NR	NR	NR	NR	NR	NR	NR	NR	NR	NR	NR	NR	NR	NR	NR	NR	NR	NR	NR	NR	NR	NR	NR	NR	NR	NR	NR	NR	NR	NR	NR	NR	NR	NR	NR	NR	R	NR
COV492 - 1:256	NR	NR	NR	NR	NR	NR	NR	NR	NR	NR	NR	NR	NR	NR	NR	NR	NR	NR	NR	NR	NR	NR	NR	NR	NR	NR	NR	NR	NR	NR	NR	NR	NR	NR	NR	NR	NR	NR	NR	NR	NR	NR	NR	NR	NR	NR	NR	R	NR
COV492 - 1:512	NR	NR	NR	NR	NR	NR	NR	NR	NR	NR	NR	NR	NR	NR	NR	NR	NR	NR	NR	NR	NR	NR	NR	NR	NR	NR	NR	NR	NR	NR	NR	NR	NR	NR	NR	NR	NR	NR	NR	NR	NR	NR	NR	NR	NR	NR	NR	R	NR
COV492 - 1:1024	NR	NR	NE	NE	NE	NE	NR	NR	NR	NR	NR	NR	NR	NR	NR	NR	NR	NR	NR	NR	NR	NR	NR	NR	NR	NR	NR	NR	NR	NR	NR	NR	NR	NR	NR	NR	NR	NR	NR	NR	NR	NR	NR	NR	NR	NR	NR	R	NR
[truncated: 67 more columns]
