# Supplementary material for: Comprehensive, Comparative Evaluation of 35 Manual SARS-CoV-2 Serological Assays
Source: Microbiol Spectr. 2023 May 9;11(3):e05101-22. doi: 10.1128/spectrum.05101-22 (PMC10269659; doi:10.1128/spectrum.05101-22)
Supplement: Supplemental file 2 — Table S2. Download spectrum.05101-22-s0002.xlsx, XLSX file, 0.04 MB [file spectrum.05101-22-s0002.xlsx]

## Sheet: Supplemental Table 2
Supplemental Table 2. Results of testing 35 anti-SARS-CoV-2 test kits on 55 samples containing potentially cross-reacting substances, 35 samples containing interfering substances, nine samples from individuals with past infection with seasonal coronavirus, four individuals with past infection with past Middle East respiratory syndrome coronavirus and 19 individuals with past Severe Acute Respirat…
Cross-reacting Substance	Acro	Alltest		Acron		Biocan		Biogenix		Biohit		bioLytical	Biomedomics		BioRad	Boson		BTNX		CoreTech		Deepblue		Dynimiker		Epitope	Getein		Healgen		Joybio		Lysun		MDGen	MP Bio		Omega	OmniPath	RightSign		Sensing		Serion	Singclean		Standard Q		Sugentech
	IgG	IgG	IgM	IgG	IgM	IgG	IgM	IgG	IgM	IgG	IgM	Total	IgG	IgM	Total	IgG	IgM	IgG	IgM	IgG	IgM	IgG	IgM	IgG	IgM	IgG	IgG	IgM	IgG	IgM	IgG	IgM	IgG	IgM	IgG	IgG	IgM	IgG	IgG	IgG	IgM	IgG	IgM	IgG	IgG	IgM	IgG	IgM	IgG
CMV IgM positive	NR	NR	NR	NR	NR	NR	NR	NR	NR	NR	NR	NR	NR	NR	NR	NR	NR	NR	NR	NR	NR	NR	NR	NR	NR	R	NR	NR	NR	NR	NR	NR	NR	NR	NR	NR	NR	NR	NR	NR	NR	NR	NR	NR	NR	NR	NR	NR	NR
CMV IgM positive	R	R	R	NR	R	NR	R	NR	R	NR	NR	R	NR	NR	NR	NR	R	NR	NR	NR	R	NR	R	NR	R	R	NR	NR	NR	NR	NR	R	R	R	NR	R	R	R	NR	NR	R	NR	R	NR	NR	R	NR	NR	NR
CMV IgM positive	NR	NR	NR	NR	NR	NR	NR	NR	NR	NR	NR	NR	NR	NR	NR	NR	NR	NR	NR	NR	NR	NR	NR	NR	NR	R	NR	NR	NR	NR	NR	NR	NR	NR	NR	NR	NR	NR	NR	NR	NR	R	NR	NR	NR	NR	NR	NR	NR
CMV IgM positive	NR	NR	NR	NR	NR	NR	NR	NR	R	NR	NR	R	NR	NR	NR	NR	NR	NR	NR	NR	NR	NR	NR	NR	R	NR	NR	NR	NR	NR	NR	NR	NR	NR	NR	NR	NR	NR	NR	NR	NR	NR	NR	NR	NR	NR	NR	NR	NR
EBV VCA IgM positive	NR	NR	NR	NR	NR	NR	NR	NR	NR	NR	NR	NR	NR	NR	NR	NR	NR	NR	NR	NR	NR	NR	R	NR	R	NR	NR	NR	NR	NR	NR	NR	NR	NR	NR	NR	NR	NR	NR	NR	NR	NR	NR	NR	NR	R	NR	NR	R
EBV VCA IgM positive	NR	NR	R	NR	NR	NR	NR	NR	NR	NR	NR	NR	NR	NR	NR	NR	NR	NR	NR	NR	NR	NR	NR	NR	R	NR	NR	NR	NR	NR	NR	NR	NR	NR	NR	NR	NR	NR	NR	NR	NR	NR	R	NR	NR	R	NR	NR	R
Hepatitis A IgM positive	NR	NR	NR	NR	NR	NR	NR	NR	NR	NR	NR	NR	NR	NR	NR	NR	NR	NR	NR	NR	NR	NR	NR	NR	NR	NR	R	NR	NR	NR	NR	NR	NR	NR	NR	R	R	NR	NR	NR	NR	NR	NR	NR	NR	R	NR	NR	NR
Hepatitis B e antigen positive	NR	NR	NR	NR	NR	NR	NR	NR	NR	NR	NR	NR	NR	NR	NR	NR	R	NR	NR	NR	NR	NR	R	NR	R	NR	NR	NR	NR	NR	NR	NR	NR	NR	NR	NR	NR	R	NR	NR	NR	NR	NR	NR	NR	NR	NR	NR	NR
Hepatitis B e antigen positive	NR	NR	NR	NR	NR	NR	NR	NR	NR	NR	NR	NR	NR	NR	NR	NR	NR	NR	NR	NR	NR	NR	NR	NR	R	NR	NR	NR	NR	NR	NR	NR	NR	NR	NR	NR	NR	NR	NR	NR	NR	R	NR	NR	NR	R	NR	NR	NR
Hepatitis B e antigen positive	NR	NR	NR	NR	R	NR	NR	NR	R	NR	NR	NR	NR	NR	NR	NR	NR	NR	NR	NR	NR	NR	NR	NR	R	NR	R	NR	NR	NR	NR	NR	R	R	NR	R	NR	R	NR	NR	NR	R	NR	NR	NR	NR	NR	NR	NR
Hepatitis B surface antigen	NR	NR	NR	NR	NR	NR	NR	NR	NR	NR	NR	NR	NR	NR	NR	NR	NR	NR	NR	NR	NR	NR	NR	NR	R	NR	NR	NR	NR	NR	NR	NR	NR	NR	NR	NR	NR	NR	NR	NR	NR	R	NR	NR	NR	NR	NR	NR	NR
Hepatitis B surface antigen	NR	NR	NR	NR	NR	NR	NR	NR	NR	NR	NR	NR	NR	NR	NR	NR	NR	NR	NR	NR	NR	NR	NR	NR	R	NR	NR	NR	NR	NR	NR	NR	NR	NR	NR	NR	NR	R	NR	NR	NR	NR	NR	NR	NR	R	NR	NR	NR
Hepatitis B surface antigen	NR	NR	NR	NR	NR	NR	NR	NR	NR	NR	NR	NR	NR	NR	NR	NR	NR	NR	NR	NR	NR	NR	NR	NR	R	NR	NR	NR	NR	NR	NR	NR	R	NR	NR	NR	R	EQ	NR	NR	NR	R	R	NR	NR	R	NR	NR	NR
Hepatitis B surface antigen	R	R	NR	NR	NR	NR	NR	NR	NR	NR	NR	NR	NR	NR	NR	NR	NR	NR	NR	NR	NR	NR	NR	NR	R	EQ	NR	NR	NR	NR	NR	NR	NR	NR	NR	NR	NR	NR	NR	NR	NR	NR	NR	NR	NR	R	NR	NR	NR
Hepatitis B surface antigen	NR	NR	NR	NR	NR	NR	NR	NR	NR	NR	NR	NR	NR	NR	NR	NR	NR	NR	NR	NR	NR	NR	NR	NR	R	NR	NR	NR	NR	NR	NR	NR	NR	NR	NR	NR	R	NR	NR	NR	NR	R	R	NR	NR	R	NR	NR	NR
Hepatitis B surface antigen/Hepatitis B c IgM positive	NR	NR	NR	NR	NR	NR	NR	NR	R	NR	NR	R	NR	NR	NR	NR	NR	NR	NR	NR	NR	NR	NR	NR	R	NR	NR	NR	NR	NR	NR	NR	NR	R	NR	NR	NR	NR	NR	NR	NR	R	NR	NR	NR	NR	NR	NR	NR
HBsAg /HBcIgM/HBeAg positive	NR	NR	NR	NR	NR	NR	NR	NR	NR	NR	NR	NR	NR	R	NR	NR	NR	NR	NR	NR	NR	NR	R	NR	R	NR	NR	NR	NR	NR	NR	NR	NR	NR	NR	NR	NR	NR	NR	NR	NR	NR	R	NR	NR	R	NR	NR	NR
Hepatitis C virus antibody positive	NR	NR	NR	NR	R	NR	NR	NR	NR	NR	NR	NR	NR	NR	NR	NR	NR	NR	R	NR	NR	NR	R	NR	R	NR	NR	R	R	R	NR	NR	NR	NR	NR	NR	R	NR	NR	NR	NR	R	R	NR	NR	NR	NR	NR	NR
Hepatitis C virus antibody positive	NR	NR	NR	NR	NR	NR	NR	NR	NR	NR	NR	NR	NR	NR	NR	NR	NR	NR	NR	NR	NR	NR	NR	NR	R	NR	NR	NR	NR	NR	NR	NR	NR	NR	NR	NR	NR	NR	NR	NR	NR	R	NR	NR	NR	R	NR	NR	NR
Hepatitis C virus antibody positive	NR	NR	NR	NR	NR	NR	NR	NR	NR	NR	NR	R	NR	R	NR	NR	R	NR	R	NR	NR	NR	R	R	R	NR	NR	NR	NR	NR	NR	NR	NR	NR	NR	NR	NR	NR	NR	NR	NR	NR	R	NR	NR	NR	NR	NR	NR
Hepatitis C virus antibody positive	NR	NR	NR	NR	NR	NR	NR	NR	NR	NR	NR	NR	NR	R	NR	NR	NR	NR	NR	NR	NR	NR	NR	NR	NR	NR	NR	NR	NR	NR	NR	NR	NR	NR	NR	NR	NR	NR	NR	NR	NR	NR	R	NR	NR	NR	NR	NR	NR
HIV antibody positive	NR	NR	NR	NR	R	NR	NR	NR	NR	NR	NR	R	NR	R	NR	NR	NR	NR	R	NR	NR	NR	R	NR	R	NR	NR	NR	NR	NR	NR	NR	NR	R	NR	NR	NR	NR	NR	NR	NR	R	R	NR	NR	R	NR	NR	NR
HIV antibody positive	NR	NR	R	NR	R	NR	NR	NR	NR	NR	NR	R	NR	NR	NR	NR	NR	NR	NR	NR	NR	NR	NR	NR	NR	NR	NR	NR	NR	NR	NR	NR	R	R	NR	NR	NR	NR	NR	NR	NR	NR	NR	NR	NR	NR	NR	NR	NR
HIV antibody positive	NR	NR	NR	NR	NR	NR	NR	NR	NR	NR	NR	R	NR	NR	NR	NR	NR	NR	NR	NR	NR	R	NR	NR	R	NR	R	NR	NR	NR	NR	NR	NR	NR	NR	NR	NR	EQ	NR	NR	NR	R	R	NR	NR	R	NR	NR	NR
HIV antibody positive	NR	NR	NR	NR	NR	NR	NR	NR	NR	NR	NR	NR	NR	NR	NR	NR	NR	NR	NR	NR	NR	NR	NR	NR	R	NR	R	NR	NR	NR	NR	NR	NR	NR	NR	NR	NR	NR	NR	NR	NR	R	NR	NR	NR	R	NR	NR	NR
HIV antibody positive	NR	NR	NR	NR	NR	NR	NR	NR	NR	NR	R	NR	NR	NR	NR	NR	NR	NR	NR	NR	NR	NR	NR	NR	R	NR	NR	NR	NR	NR	NR	NR	NR	NR	NR	NR	R	NR	NR	NR	NR	NR	R	NR	NR	NR	NR	NR	NR
HIV antibody positive	NR	NR	NR	NR	R	NR	NR	NR	NR	NR	NR	NR	NR	R	NR	NR	NR	NR	NR	NR	NR	NR	NR	NR	R	NR	NR	NR	NR	NR	NR	NR	NR	NR	NR	NR	NR	NR	NR	NR	NR	R	NR	NR	NR	R	NR	NR	NR
HIV antibody positive	NR	NR	NR	NR	NR	NR	NR	NR	R	NR	NR	NR	NR	NR	NR	NR	R	NR	NR	NR	NR	NR	NR	NR	R	NR	NR	NR	NR	NR	NR	NR	NR	NR	NR	NR	NR	NR	NR	NR	NR	NR	R	NR	NR	NR	NR	NR	NR
HIV antibody positive	NR	NR	NR	NR	NR	NR	NR	NR	NR	NR	NR	R	NR	NR	NR	NR	R	NR	NR	NR	NR	NR	NR	NR	R	NR	R	NR	NR	NR	NR	NR	NR	NR	NR	NR	NR	NR	NR	NR	NR	R	R	NR	NR	R	NR	NR	NR
Influenza A positive	NR	NR	NR	NR	NR	NR	NR	NR	NR	NR	NR	NR	NR	NR	NR	NR	NR	NR	NR	NR	NR	NR	NR	NR	R	EQ	NR	NR	NR	NR	NR	NR	NR	NR	NR	NR	NR	NR	NR	NR	NR	R	NR	NR	NR	NR	NR	NR	NR
Influenza A positive	NR	NR	NR	NR	NR	NR	NR	NR	NR	NR	NR	NR	NR	NR	NR	NR	NR	NR	NR	NR	NR	NR	NR	NR	R	NR	NR	NR	NR	NR	NR	NR	NR	NR	NR	NR	NR	NR	NR	NR	NR	R	NR	NR	NR	NR	NR	NR	NR
Influenza A positive	NR	NR	NR	NR	NR	NR	NR	NR	R	NR	R	R	NR	NR	NR	NR	NR	NR	NR	NR	NR	NR	NR	NR	R	EQ	NR	NR	NR	NR	NR	NR	NR	R	NR	NR	NR	EQ	NR	NR	NR	NR	NR	NR	NR	NR	NR	NR	NR
Influenza B positive	NR	NR	NR	NR	NR	NR	NR	NR	NR	NR	NR	NR	NR	NR	NR	NR	NR	NR	NR	NR	NR	NR	NR	NR	R	EQ	NR	NR	NR	NR	R	R	NR	NR	NR	NR	NR	NR	NR	NR	NR	NR	NR	NR	NR	NR	NR	NR	NR
Influenza B positive	NR	NR	NR	NR	NR	NR	NR	NR	NR	NR	NR	NR	NR	NR	R	NR	R	NR	NR	NR	NR	NR	NR	NR	R	NR	NR	NR	NR	R	NR	NR	NR	R	NR	NR	R	NR	NR	NR	NR	R	R	NR	NR	R	NR	NR	NR
Influenza B positive	NR	NR	NR	NR	NR	NR	NR	NR	NR	NR	NR	NR	NR	NR	NR	NR	NR	NR	NR	NR	NR	NR	NR	NR	R	NR	NR	NR	NR	NR	NR	NR	NR	NR	NR	NR	NR	NR	NR	NR	NR	NR	R	NR	NR	R	NR	NR	NR
Malaria antibody positive	NR	NR	NR	NR	NR	NR	NR	INV-NR	R	NR	NR	NR	NR	NR	NR	NR	NR	NR	NR	NR	NR	NR	NR	NR	NR	NR	NR	NR	NR	NR	NR	NR	R	R	NR	NR	NR	NR	NR	NR	NR	NR	NR	NR	NR	R	NR	NR	NR
Malaria antibody positive	NR	NR	R	NR	NR	NR	NR	NR	NR	NR	NR	NR	NR	NR	NR	NR	R	NR	NR	NR	R	NR	NR	NR	R	NR	R	NR	NR	NR	R	NR	NR	R	NR	NR	R	NR	NR	NR	NR	R	R	NR	NR	R	NR	NR	NR
Malaria antibody positive	NR	NR	NR	NR	NR	NR	NR	NR	NR	NR	NR	NR	NR	NR	NR	NR	NR	NR	NR	NR	NR	NR	NR	NR	R	NR	NR	NR	NR	NR	NR	NR	NR	NR	NR	NR	NR	NR	NR	NR	NR	R	R	NR	NR	R	NR	NR	NR
Malaria antibody positive	NR	NR	NR	NR	NR	NR	NR	NR	NR	NR	NR	NR	NR	NR	NR	NR	NR	NR	NR	NR	NR	NR	NR	NR	R	NR	NR	NR	NR	NR	NR	NR	NR	NR	NR	NR	NR	NR	NR	NR	NR	NR	R	NR	NR	NR	NR	NR	NR
Malaria antibody positive	NR	NR	NR	NR	NR	NR	NR	NR	NR	NR	NR	NR	NR	NR	NR	NR	NR	NR	NR	NR	NR	NR	NR	NR	R	NR	NR	NR	NR	NR	NR	NR	NR	R	NR	NR	NR	NR	NR	NR	NR	R	R	NR	NR	NR	NR	NR	NR
Mycoplasma IgM positive	NR	NR	NR	NR	NR	NR	NR	NR	NR	NR	NR	NR	NR	NR	NR	NR	R	NR	NR	NR	NR	NR	NR	NR	R	NR	NR	NR	NR	NR	NR	NR	NR	NR	NR	NR	NR	NR	NR	NR	NR	NR	NR	NR	NR	R	NR	NR	NR
Parainfluenza positive	NR	NR	NR	NR	NR	NR	NR	NR	R	NR	NR	NR	NR	NR	NR	NR	NR	NR	NR	NR	NR	NR	R	NR	NR	NR	R	NR	NR	NR	R	NR	NR	R	NR	NR	NR	R	NR	NR	NR	R	NR	NR	NR	R	NR	NR	NR
Parvovirus B19 IgM positive	NR	NR	NR	NR	NR	NR	NR	NR	NR	NR	NR	NR	NR	NR	NR	NR	NR	NR	NR	NR	NR	NR	NR	NR	R	NR	NR	NR	NR	NR	NR	NR	NR	NR	NR	NR	R	NR	NR	NR	NR	NR	R	NR	NR	R	NR	NR	NR
Parvovirus B19 IgM positive	NR	NR	NR	NR	R	NR	NR	NR	R	NR	NR	NR	NR	R	NR	NR	NR	NR	R	NR	R	NR	R	R	R	R	R	R	NR	R	R	R	NR	NR	NR	NR	NR	NR	NR	NR	NR	NR	R	NR	NR	NR	NR	NR	NR
Psittacosis IgM positive	R	R	NR	R	NR	NR	NR	NR	NR	NR	NR	NR	NR	NR	NR	R	NR	NR	NR	NR	NR	NR	NR	NR	R	R	R	NR	NR	NR	NR	NR	R	R	NR	NR	R	R	NR	NR	NR	R	R	NR	NR	NR	NR	NR	NR
Rubella IgM positive	R	NR	NR	NR	NR	NR	NR	NR	NR	NR	NR	NR	NR	NR	NR	NR	NR	NR	NR	NR	NR	NR	NR	R	R	NR	NR	NR	NR	R	NR	NR	NR	NR	NR	NR	NR	NR	NR	NR	NR	NR	NR	NR	NR	R	NR	NR	NR
Syphilis positive	NR	NR	R	NR	NR	NR	NR	NR	NR	NR	NR	R	NR	NR	EQ	NR	NR	NR	NR	NR	NR	NR	NR	NR	R	R	NR	NR	NR	NR	NR	NR	NR	NR	NR	NR	R	R	NR	NR	NR	NR	R	NR	NR	R	NR	NR	NR
Syphilis positive	NR	NR	NR	NR	NR	NR	NR	NR	NR	NR	NR	NR	NR	NR	NR	NR	NR	NR	NR	NR	NR	NR	NR	NR	NR	R	NR	NR	NR	NR	NR	NR	R	R	NR	NR	NR	NR	NR	NR	NR	NR	NR	NR	NR	R	NR	NR	NR
Syphilis positive	NR	NR	NR	NR	NR	NR	NR	NR	NR	NR	NR	NR	NR	NR	NR	NR	NR	NR	NR	NR	NR	NR	NR	NR	R	R	NR	NR	NR	R	NR	NR	R	R	NR	NR	NR	R	NR	NR	NR	R	R	NR	NR	NR	NR	NR	NR
Syphilis positive	NR	NR	NR	NR	NR	NR	NR	NR	NR	NR	NR	R	NR	NR	NR	NR	NR	NR	NR	NR	NR	NR	NR	NR	R	NR	NR	NR	NR	R	NR	NR	R	R	NR	R	NR	EQ	NR	NR	NR	R	NR	NR	NR	NR	NR	NR	NR
Syphilis positive	NR	NR	NR	NR	NR	NR	NR	NR	NR	NR	NR	NR	NR	NR	NR	NR	NR	NR	NR	NR	NR	NR	NR	NR	R	NR	R	NR	NR	NR	NR	NR	NR	NR	NR	NR	NR	NR	NR	NR	NR	NR	NR	NR	NR	R	NR	NR	NR
Syphilis positive	NR	NR	NR	NR	NR	NR	NR	NR	NR	NR	NR	NR	NR	NR	NR	NR	NR	NR	NR	NR	NR	NR	NR	NR	R	NR	NR	NR	NR	R	NR	NR	NR	R	NR	R	NR	NR	NR	NR	NR	R	R	NR	NR	NR	NR	NR	NR
Toxoplasma IgM positive	NR	NR	NR	NR	NR	NR	NR	NR	NR	NR	NR	NR	NR	NR	NR	NR	NR	NR	NR	NR	NR	NR	NR	NR	R	NR	NR	NR	NR	NR	R	R	NR	R	NR	R	R	EQ	NR	NR	NR	NR	NR	NR	NR	R	NR	NR	NR
Toxoplasma IgM positive	NR	NR	NR	NR	NR	NR	NR	NR	NR	NR	NR	NR	NR	NR	NR	NR	NR	NR	NR	NR	NR	NR	NR	NR	R	NR	NR	NR	NR	NR	NR	NR	NR	NR	NR	NR	NR	NR	NR	NR	NR	NR	R	NR	NR	NR	NR	NR	NR
Toxoplasma IgM positive	NR	NR	NR	NR	NR	NR	NR	NR	NR	NR	NR	NR	NR	R	NR	NR	NR	NR	NR	NR	NR	NR	R	NR	R	NR	NR	NR	NR	NR	NR	NR	R	NR	NR	NR	NR	NR	NR	NR	NR	NR	R	NR	NR	NR	NR	NR	NR
Anti-nuclear antibodies	NR	NR	NR	NR	NR	NR	NR	NR	NR	NR	NR	NR	NR	NR	NR	NR	NR	NR	NR	NR	NR	NR	NR	NR	R	NR	R	NR	NR	NR	NR	NR	NR	NR	NR	NR	NR	NR	NR	NR	NR	NR	NR	NR	NR	NR	NR	NR	NR
Anti-nuclear antibodies	NR	NR	NR	NR	NR	NR	NR	R	R	NR	NR	R	NR	R	NR	NR	NR	NR	R	NR	NR	R	R	NR	NR	EQ	NR	NR	NR	NR	R	R	NR	NR	NR	NR	NR	EQ	NR	NR	NR	R	R	NR	NR	NR	NR	NR	NR
Anti-nuclear antibodies	NR	NR	NR	NR	NR	NR	NR	NR	NR	NR	NR	NR	NR	NR	NR	NR	NR	NR	NR	NR	NR	NR	NR	R	R	NR	NR	NR	NR	NR	R	R	R	R	NR	NR	NR	NR	NR	NR	NR	NR	NR	NR	NR	NR	NR	NR	NR
Anti-nuclear antibodies	NR	NR	NR	NR	NR	NR	NR	NR	NR	NR	NR	NR	NR	NR	NR	NR	NR	NR	NR	R	NR	NR	NR	NR	NR	NR	NR	NR	NR	NR	R	R	R	NR	NR	R	R	NR	NR	NR	NR	NR	NR	NR	R	NR	NR	NR	NR
Anti-nuclear antibodies	NR	NR	NR	NR	R	NR	NR	NR	NR	NR	NR	NR	NR	NR	NR	NR	R	NR	NR	NR	NR	NR	NR	NR	R	NR	NR	NR	NR	NR	R	R	NR	NR	NR	R	NR	NR	NR	NR	NR	NR	NR	NR	R	R	NR	NR	NR
Bilirubin	NR	NR	NR	NR	NR	NR	NR	NR	NR	NR	NR	NR	NR	NR	NR	NR	NR	NR	NR	NR	NR	NR	NR	NR	R	NR	NR	NR	NR	NR	NR	NR	NR	NR	NR	NR	NR	NR	R	R	NR	NR	NR	NR	NR	NR	NR	NR	NR
Bilirubin	NR	NR	NR	NR	NR	NR	NR	NR	NR	NR	NR	NR	NR	NR	EQ	R	NR	NR	NR	NR	NR	NR	NR	NR	R	NR	NR	NR	NR	NR	NR	NR	NR	R	NR	NR	NR	R	NR	NR	NR	R	R	NR	NR	R	NR	NR	NR
Bilirubin	NR	NR	NR	NR	NR	NR	NR	NR	NR	NR	NR	NR	NR	NR	NR	NR	NR	NR	NR	NR	NR	NR	NR	NR	R	NR	R	NR	R	R	NR	NR	NR	NR	NR	NR	NR	NR	NR	NR	NR	R	R	NR	NR	NR	NR	NR	NR
Bilirubin	NR	NR	NR	NR	NR	NR	NR	NR	NR	NR	NR	NR	NR	NR	NR	NR	NR	NR	NR	NR	NR	NR	NR	NR	R	R	NR	NR	NR	NR	NR	NR	NR	NR	NR	NR	R	NR	NR	NR	NR	R	NR	NR	NR	R	NR	NR	NR
Bilirubin	NR	NR	NR	NR	NR	NR	NR	NR	NR	NR	NR	NR	NR	NR	NR	NR	NR	NR	NR	NR	NR	NR	NR	NR	R	NR	NR	NR	NR	NR	NR	NR	NR	R	NR	NR	NR	NR	NR	NR	NR	NR	NR	NR	NR	R	NR	NR	NR
Bilirubin	NR	NR	NR	NR	NR	NR	NR	NR	NR	NR	NR	NR	NR	NR	NR	NR	NR	NR	NR	NR	NR	NR	NR	NR	R	NR	NR	NR	NR	R	NR	NR	NR	NR	NR	NR	NR	NR	NR	NR	NR	R	NR	NR	NR	R	NR	NR	NR
Bilirubin	NR	NR	NR	NR	NR	NR	NR	NR	NR	NR	NR	NR	NR	NR	NR	NR	NR	NR	NR	NR	NR	NR	NR	NR	R	NR	R	NR	NR	NR	NR	NR	NR	NR	NR	NR	NR	NR	NR	NR	NR	R	NR	NR	NR	NR	NR	NR	NR
Double-stranded DNA (Lupus)	NR	NR	NR	NR	NR	NR	NR	NR	NR	NR	NR	NR	NR	R	NR	NR	NR	NR	NR	NR	NR	NR	R	NR	R	NR	R	NR	NR	NR	R	R	R	R	NR	NR	NR	NR	NR	NR	NR	NR	NR	NR	NR	NR	NR	NR	NR
Double-stranded DNA (Lupus)	R	NR	NR	NR	NR	NR	NR	NR	NR	NR	NR	NR	NR	NR	NR	NR	NR	NR	NR	NR	NR	NR	NR	NR	NR	NR	R	NR	NR	NR	R	NR	R	R	NR	NR	NR	NR	NR	NR	NR	R	NR	NR	NR	NR	NR	NR	NR
Double-stranded DNA (Lupus)	NR	NR	NR	NR	NR	NR	NR	NR	NR	NR	NR	R	NR	NR	NR	NR	NR	NR	NR	NR	NR	NR	NR	NR	NR	EQ	NR	NR	NR	NR	NR	NR	NR	NR	NR	NR	NR	NR	NR	NR	NR	NR	NR	NR	NR	NR	NR	NR	NR
Haemolysed	NR	NR	NR	NR	NR	NR	NR	NR	NR	NR	NR	NR	NR	NR	NR	NR	NR	NR	NR	NR	NR	NR	NR	NR	NR	NR	R	NR	NR	NR	NR	NR	NR	R	NR	NR	NR	NR	NR	NR	NR	R	NR	NR	NR	R	NR	NR	NR
Haemolysed	NR	NR	NR	NR	NR	NR	NR	NR	NR	NR	NR	NR	NR	NR	NR	NR	NR	NR	NR	NR	NR	NR	NR	NR	NR	NR	NR	NR	NR	NR	NR	NR	NR	NR	NR	NR	NR	NR	NR	NR	NR	R	R	NR	NR	R	NR	NR	NR
Haemolysed	NR	NR	NR	NR	NR	NR	NR	NR	NR	NR	NR	NR	NR	R	NR	NR	NR	NR	NR	NR	NR	NR	NR	NR	NR	EQ	NR	NR	NR	NR	NR	NR	NR	NR	NR	NR	NR	NR	NR	NR	NR	NR	R	NR	NR	NR	NR	NR	NR
Haemolysed	R	R	R	NR	R	NR	NR	NR	NR	NR	NR	NR	NR	NR	NR	NR	NR	NR	NR	NR	NR	NR	NR	NR	R	NR	NR	NR	NR	NR	NR	R	NR	R	NR	NR	NR	NR	NR	NR	NR	R	R	NR	NR	R	NR	NR	NR
Haemolysed	NR	NR	NR	NR	NR	NR	NR	NR	NR	NR	NR	NR	R	NR	NR	NR	NR	NR	NR	NR	NR	NR	NR	NR	NR	NR	NR	NR	NR	NR	NR	NR	NR	NR	NR	NR	NR	NR	NR	NR	NR	R	NR	NR	NR	R	NR	NR	R
Icteric	NR	NR	NR	NR	NR	NR	NR	NR	NR	NR	NR	NR	NR	NR	NR	NR	NR	NR	NR	NR	NR	NR	NR	NR	R	EQ	NR	NR	NR	NR	NR	NR	NR	NR	NR	NR	NR	NR	NR	NR	NR	NR	R	NR	NR	NR	NR	NR	NR
Icteric	R	NR	NR	NR	NR	NR	NR	NR	NR	NR	NR	NR	NR	NR	NR	NR	NR	NR	NR	R	NR	NR	NR	NR	R	NR	R	NR	NR	NR	NR	NR	R	NR	NR	NR	NR	NR	NR	NR	NR	NR	R	NR	NR	R	NR	NR	NR
Icteric	NR	NR	NR	NR	NR	NR	NR	NR	NR	NR	NR	NR	NR	NR	NR	NR	NR	NR	NR	NR	NR	NR	NR	NR	R	NR	R	NR	NR	NR	NR	NR	NR	NR	NR	NR	NR	NR	NR	NR	NR	R	R	NR	NR	R	NR	NR	NR
Icteric	NR	NR	NR	NR	NR	NR	NR	NR	NR	NR	NR	R	NR	NR	NR	NR	NR	NR	NR	NR	NR	NR	NR	NR	NR	NR	NR	NR	NR	NR	NR	NR	NR	NR	NR	NR	NR	NR	NR	NR	NR	NR	R	NR	NR	R	NR	NR	NR
Icteric	NR	NR	NR	NR	NR	NR	NR	NR	R	NR	NR	R	R	R	NR	NR	NR	R	R	NR	NR	R	R	NR	R	NR	R	NR	NR	NR	NR	NR	R	R	NR	NR	R	NR	NR	NR	NR	R	R	NR	NR	R	NR	NR	NR
Lipeamic	NR	NR	NR	NR	NR	NR	NR	NR	NR	NR	NR	R	NR	NR	NR	NR	NR	NR	NR	NR	NR	NR	NR	NR	R	NR	NR	NR	NR	NR	NR	NR	NR	R	NR	NR	NR	N	NR	NR	NR	R	NR	NR	NR	R	NR	NR	NR
Lipeamic	NR	NR	NR	NR	NR	NR	NR	NR	NR	NR	NR	NR	NR	NR	NR	NR	NR	NR	NR	NR	NR	NR	NR	NR	R	NR	NR	NR	NR	NR	NR	NR	R	NR	NR	NR	NR	NR	NR	NR	NR	NR	R	NR	NR	NR	NR	NR	NR
Lipeamic	NR	NR	NR	NR	NR	NR	NR	NR	NR	NR	NR	NR	NR	NR	NR	NR	NR	NR	NR	NR	NR	NR	NR	NR	NR	NR	NR	NR	NR	NR	NR	NR	NR	NR	NR	NR	NR	NR	NR	NR	NR	R	R	NR	NR	R	NR	NR	NR
Lipeamic	NR	NR	NR	NR	NR	NR	NR	NR	NR	NR	NR	NR	NR	NR	NR	NR	R	NR	NR	NR	NR	NR	NR	NR	NR	NR	NR	NR	NR	NR	NR	NR	NR	NR	NR	NR	NR	R	NR	NR	NR	R	NR	NR	NR	R	NR	NR	NR
Lipeamic	NR	NR	R	NR	NR	NR	NR	NR	NR	NR	NR	NR	NR	NR	NR	NR	NR	NR	NR	NR	NR	NR	NR	R	R	NR	NR	NR	NR	R	NR	NR	NR	R	NR	NR	NR	NR	NR	NR	NR	NR	R	NR	NR	NR	NR	NR	NR
Rheumatoid factor	NR	NR	R	NR	NR	NR	NR	R	R	NR	NR	NR	NR	R	NR	NR	NR	R	R	NR	NR	R	R	NR	R	NR	NR	NR	NR	NR	R	R	NR	R	NR	R	R	NR	NR	NR	NR	R	R	NR	NR	NR	NR	R	R
Rheumatoid factor	NR	NR	NR	NR	NR	NR	NR	NR	R	NR	NR	NR	NR	R	NR	NR	NR	NR	R	NR	NR	R	R	NR	NR	NR	NR	NR	NR	NR	R	NR	NR	R	NR	R	R	NR	NR	NR	NR	R	R	NR	NR	NR	NR	R	NR
Rheumatoid factor	NR	NR	NR	NR	NR	NR	NR	NR	R	NR	NR	NR	NR	R	NR	NR	NR	NR	R	NR	NR	R	R	NR	NR	NR	NR	NR	NR	NR	NR	NR	NR	R	NR	R	R	NR	NR	NR	NR	R	R	NR	NR	NR	NR	R	NR
Rheumatoid factor	NR	NR	NR	NR	NR	NR	NR	NR	R	NR	NR	NR	NR	R	NR	NR	NR	NR	R	NR	NR	R	R	NR	R	NR	NR	NR	NR	NR	NR	R	NR	R	NR	NR	NR	NR	NR	NR	NR	R	R	NR	NR	R	NR	R	R
Rheumatoid factor	NR	NR	NR	NR	NR	NR	R	R	R	NR	NR	NR	NR	R	NR	NR	R	R	R	NR	NR	R	R	NR	R	NR	NR	NR	NR	NR	R	R	NR	R	NR	NR	R	NR	NR	NR	NR	R	R	NR	NR	NR	NR	R	NR
Human seasonal coronavirus	NR	NR	NR	NR	R	NR	NR	NR	NR	NR	NR	NR	NR	NR	NR	NR	NR	NR	NR	NR	NR	NR	NR	NR	NR	NR	NR	NR	NR	R	NR	NR	NR	NR	NR	NR	NR	NR	NR	NR	NR	NR	NR	NR	NR	NR	NR	R	NR
Human seasonal coronavirus	NR	NR	NR	NR	NR	NR	NR	NR	NR	NR	NR	NR	NR	NR	NR	NR	NR	NR	NR	NR	NR	NR	NR	NR	R	NR	NR	NR	NR	NR	NR	NR	NR	NR	NR	NR	R	NR	NR	NR	NR	NR	R	NR	NR	R	NR	NR	NR
Human seasonal coronavirus	NR	NR	NR	NR	NR	NR	NR	NR	NR	NR	NR	NR	NR	NR	NR	NR	NR	NR	NR	R	NR	NR	NR	NR	R	NR	NR	NR	NR	NR	R	NR	R	R	NR	NR	R	NR	NR	R	R	R	NR	NR	NR	R	NR	NR	NR
Human seasonal coronavirus	NR	NR	NR	NR	NR	NR	NR	NR	NR	NR	NR	NR	NR	NR	NR	NR	NR	NR	NR	NR	NR	NR	R	NR	NR	NR	NR	NR	NR	NR	NR	NR	NR	NR	NR	NR	NR	NR	NR	NR	NR	NR	NR	NR	NR	R	NR	NR	NR
Human seasonal coronavirus	NR	NR	R	NR	NR	NR	NR	NR	R	NR	NR	NR	NR	NR	NR	NR	R	NR	NR	NR	NR	NR	R	NR	NR	NR	NR	NR	NR	NR	NR	NR	NR	NR	NR	NR	NR	NR	NR	NR	NR	NR	R	NR	NR	R	NR	NR	NR
Human seasonal coronavirus	NR	NR	NR	NR	NR	NR	NR	NR	NR	NR	NR	NR	NR	NR	NR	NR	NR	NR	NR	NR	NR	NR	NR	NR	NR	NR	NR	NR	NR	NR	NR	NR	NR	NR	NR	NR	NR	NR	NR	NR	NR	NR	NR	NR	NR	NR	NR	NR	NR
Human seasonal coronavirus	NR	NR	NR	NR	NR	NR	NR	NR	NR	NR	NR	NR	NR	NR	NR	NR	NR	NR	NR	NR	NR	R	R	NR	R	NR	NR	NR	NR	NR	NR	NR	NR	NR	NR	NR	NR	NR	NR	NR	NR	R	R	NR	NR	NR	NR	NR	NR
Human seasonal coronavirus	NR	NR	R	NR	NR	NR	NR	NR	NR	NR	NR	NR	NR	NR	NR	NR	R	NR	NR	NR	R	NR	NR	NR	R	NR	NR	NR	NR	NR	R	R	R	R	NR	NR	NR	NR	NR	R	NR	NR	NR	NR	NR	NR	NR	NR	NR
Human seasonal coronavirus	R	R	NR	R	NR	R	R	R	R	R	NR	NR	NR	R	NR	R	NR	NR	NR	NR	NR	NR	R	R	NR	NR	NR	NR	NR	NR	R	R	NR	NR	NR	R	R	R	NR	R	NR	NR	NR	NR	NR	NR	R	NR	R
Middle East Respiratory Syndrome coronavirus	NR	NR	NR	NR	NR	NR	NR	NR	NR	NR	NR	NR	NR	NR	R	NR	NR	NR	NR	NR	NR	NR	NR	NR	R	NR	NR	NR	NR	NR	NR	NR	NR	R	NR	R	NR	NR	NR	NR	NR	NR	NR	NR	NR	R	NR	NR	NR
Middle East Respiratory Syndrome coronavirus	R	R	NR	NR	NR	NR	NR	NR	NR	NR	NR	R	NR	NR	NR	R	NR	NR	NR	NR	NR	NR	NR	NR	NR	EQ	NR	NR	NR	NR	NR	NR	R	NR	NR	R	NR	R	R	NR	NR	NR	NR	R	NR	R	NR	NR	NR
Middle East Respiratory Syndrome coronavirus	NR	NR	NR	NR	NR	NR	NR	NR	NR	NR	R	NR	NR	NR	NR	NR	NR	NR	NR	NR	NR	NR	NR	NR	NR	EQ	NR	NR	NR	NR	NR	NR	NR	NR	NR	NR	NR	NR	NR	NR	NR	NR	R	NR	NR	R	NR	NR	NR
Middle East Respiratory Syndrome coronavirus	NR	NR	R	NR	NR	NR	NR	NR	NR	NR	NR	R	NR	NR	NR	NR	NR	NR	NR	NR	NR	R	R	NR	NR	NR	NR	NR	NR	NR	NR	NR	NR	NR	NR	NR	NR	EQ	NR	NR	NR	NR	NR	NR	NR	NR	NR	NR	NR
Severe Acute Respiratory Syndrome coronavirus	R	NR	NR	NR	NR	NR	NR	NR	NR	NR	NR	NR	NR	NR	R	R	NR	NR	NR	NR	NR	NR	NR	R	R	NR	R	NR	NR	R	R	NR	NR	NR	NR	NR	NR	EQ	NR	NR	NR	NR	NR	NR	NR	R	NR	NR	NR
Severe Acute Respiratory Syndrome coronavirus	R	NR	NR	R	NR	NR	NR	NR	NR	R	NR	R	R	NR	R	R	NR	R	NR	R	NR	R	R	R	R	EQ	R	NR	R	NR	R	NR	R	NR	NR	R	NR	NR	R	R	NR	R	NR	R	NR	R	R	NR	R
Severe Acute Respiratory Syndrome coronavirus	R	R	NR	R	NR	NR	NR	NR	NR	R	R	R	NR	NR	R	R	NR	R	NR	R	NR	NR	R	NR	NR	R	R	NR	R	R	R	R	R	R	NR	R	NR	NR	R	R	NR	R	R	R	NR	R	NR	NR	NR
Severe Acute Respiratory Syndrome coronavirus	R	NR	NR	NR	NR	NR	NR	NR	NR	R	NR	NR	NR	NR	EQ	R	NR	NR	NR	R	NR	NR	R	NR	NR	NR	R	NR	R	NR	R	NR	R	NR	NR	R	NR	NR	R	R	NR	R	NR	EQ	NR	NR	NR	NR	NR
Severe Acute Respiratory Syndrome coronavirus	NR	NR	NR	NR	NR	NR	NR	NR	NR	NR	NR	NR	R	NR	NR	NR	NR	R	NR	NR	NR	NR	R	NR	R	NR	R	NR	R	NR	R	R	NR	NR	NR	R	NR	NR	R	R	NR	R	NR	R	NR	NR	NR	NR	NR
Severe Acute Respiratory Syndrome coronavirus	NR	NR	NR	NR	NR	NR	NR	NR	NR	NR	NR	NR	NR	NR	EQ	R	NR	NR	NR	NR	NR	NR	NR	NR	R	NR	R	NR	R	NR	NR	NR	NR	NR	NR	NR	NR	NR	NR	NR	NR	R	R	NR	NR	NR	NR	NR	NR
Severe Acute Respiratory Syndrome coronavirus	R	R	NR	R	NR	NR	NR	NR	R	R	NR	R	R	NR	R	R	NR	R	NR	R	NR	NR	NR	R	R	R	R	NR	R	NR	R	R	R	R	NR	R	NR	NR	R	R	NR	R	NR	R	NR	R	R	NR	R
Severe Acute Respiratory Syndrome coronavirus	NR	NR	NR	NR	NR	NR	NR	NR	NR	R	NR	NR	R	NR	NR	NR	NR	R	NR	NR	NR	NR	NR	NR	NR	NR	R	NR	R	NR	NR	NR	NR	NR	NR	R	NR	NR	R	R	NR	R	R	R	NR	R	NR	NR	NR
Severe Acute Respiratory Syndrome coronavirus	R	R	NR	R	NR	R	R	NR	NR	R	NR	R	R	NR	R	R	NR	R	NR	R	NR	NR	NR	R	NR	R	R	NR	R	R	R	R	R	NR	NR	R	NR	R	R	R	NR	R	R	R	R	R	R	NR	NR
Severe Acute Respiratory Syndrome coronavirus	R	NR	NR	R	NR	NR	NR	NR	NR	R	NR	R	R	NR	R	R	R	R	NR	NR	NR	NR	NR	R	R	EQ	R	NR	R	NR	R	R	R	NR	NR	R	NR	EQ	R	R	NR	R	R	R	NR	R	R	NR	NR
Severe Acute Respiratory Syndrome coronavirus	R	R	NR	R	NR	NR	NR	NR	NR	R	R	R	R	NR	R	R	NR	R	NR	R	NR	NR	NR	R	NR	R	R	NR	R	NR	R	NR	R	NR	NR	R	NR	NR	R	R	NR	R	NR	R	NR	R	R	NR	R
Severe Acute Respiratory Syndrome coronavirus	NR	NR	NR	NR	NR	NR	NR	NR	NR	R	NR	R	R	NR	R	R	NR	R	NR	NR	NR	NR	NR	R	R	NR	R	NR	R	NR	NR	NR	NR	NR	NR	R	NR	NR	R	R	NR	R	R	R	NR	R	NR	NR	NR
Severe Acute Respiratory Syndrome coronavirus	NR	NR	NR	R	NR	NR	NR	NR	NR	R	NR	R	NR	NR	NR	NR	NR	NR	NR	NR	NR	NR	NR	NR	NR	EQ	R	NR	R	NR	R	R	NR	NR	NR	R	NR	R	R	NR	NR	R	NR	R	R	R	R	NR	NR
Severe Acute Respiratory Syndrome coronavirus	R	NR	NR	NR	NR	NR	NR	NR	NR	R	NR	NR	NR	NR	NR	R	NR	R	NR	NR	NR	NR	NR	NR	NR	NR	R	NR	R	NR	NR	NR	R	NR	NR	NR	NR	NR	R	R	NR	R	NR	EQ	NR	R	NR	NR	NR
Severe Acute Respiratory Syndrome coronavirus	R	R	R	R	NR	R	NR	R	NR	R	NR	R	R	NR	R	R	NR	R	NR	R	NR	NR	NR	R	R	R	R	NR	R	R	R	R	R	R	NR	R	NR	R	R	R	NR	R	NR	R	R	R	R	NR	R
Severe Acute Respiratory Syndrome coronavirus	R	NR	NR	NR	NR	NR	NR	NR	NR	NR	NR	NR	R	NR	R	R	NR	R	NR	R	NR	NR	R	R	NR	R	R	NR	R	NR	NR	NR	R	NR	NR	NR	NR	EQ	R	R	NR	R	R	EQ	NR	R	NR	NR	NR
Severe Acute Respiratory Syndrome coronavirus	NR	NR	R	NR	NR	NR	NR	NR	NR	NR	NR	NR	R	NR	EQ	NR	NR	R	NR	NR	NR	NR	R	NR	NR	NR	R	NR	R	R	R	NR	NR	NR	NR	R	NR	NR	R	R	NR	R	R	EQ	NR	R	NR	NR	NR
Severe Acute Respiratory Syndrome coronavirus	R	R	NR	R	NR	R	NR	R	NR	R	NR	R	R	NR	R	R	NR	R	NR	R	NR	NR	NR	R	NR	R	R	NR	R	NR	R	R	R	NR	NR	R	NR	R	R	R	NR	R	R	R	R	R	R	NR	R
[truncated: 9 more columns]
