# Supplementary material for: Comprehensive, Comparative Evaluation of 35 Manual SARS-CoV-2 Serological Assays
Source: Microbiol Spectr. 2023 May 9;11(3):e05101-22. doi: 10.1128/spectrum.05101-22 (PMC10269659; doi:10.1128/spectrum.05101-22)
Supplement: Supplemental file 3 — Table S3. Download spectrum.05101-22-s0003.xlsx, XLSX file, 0.02 MB [file spectrum.05101-22-s0003.xlsx]

## Sheet: Supplemental Table 3
Supplemental Table 3. Results of testing 35 anti-SARS-CoV-2 test kits on 47 samples collected from 10 different individuals at time points post onset of symptoms as indicated. Anti-SARS-CoV-2 IgG, IgM or total antibody results are highlighted as reactive (R), non-reactive (NR), equivocal (EQ) or not evaluated (NE).
NRL Source ID	Days Post Symptoms	Acro	Alltest		Arton		Biocan		Biogenix		Biohit		bioLytica	Biomedomics		BioRad	Boson		BTNX		Core Tech		Deepblue		Dynamiker		Epitope	Getein		Healgen		Joysbio		Lysun		MD Gen	MP Bio		Omega	OmniPath	Rightsign		Sensing		Serion	Singclean		Standard Q
		IgG	IgG	IgM	IgG	IgM	IgG	IgM	IgG	IgM	IgG	IgM	Total	IgG	IgM	Total	IgG	IgM	IgG	IgM	IgG	IgM	IgG	IgM	IgG	IgM	IgG	IgG	IgM	IgG	IgM	IgG	IgM	IgG	IgM	IgG	IgG	IgM	IgG	IgG	IgG	IgM	IgG	IgM	IgG	IgG	IgM	IgG	IgM
COVID - 526	35	NE	R	R	R	R	R	R	R	R	R	R	R	R	R	R	R	R	R	R	R	R	R	R	R	R	NE	R	R	R	R	R	R	R	R	NE	R	R	NE	NE	R	R	R	R	NE	R	R	R	R
COVID - 629	39	NE	R	R	R	R	R	R	R	R	R	R	R	R	R	R	R	R	R	R	R	R	R	R	R	R	NE	R	R	R	R	R	R	R	R	NE	R	R	NE	NE	R	R	R	R	NE	R	R	R	R
COVID - 661	45	NE	R	R	R	R	R	R	R	R	R	R	R	R	R	R	R	R	R	R	R	R	R	R	R	R	NE	R	R	R	R	R	R	R	R	NE	R	R	NE	NE	R	R	R	R	NE	R	R	R	R
COVID - 632	49	NE	R	R	R	R	R	R	R	R	R	R	R	R	R	R	R	R	R	R	R	R	R	R	R	R	NE	R	R	R	R	R	R	R	R	NE	R	R	NE	NE	R	R	R	R	NE	R	R	R	R
COVID - 401	24	NE	R	R	R	R	R	R	R	R	R	R	R	R	R	R	R	R	R	R	R	R	NR	R	R	R	NE	R	R	R	R	R	R	R	R	NE	R	R	NE	NE	R	R	R	R	NE	R	R	R	R
COVID - 585	27	NE	R	R	R	R	R	R	R	R	R	R	R	R	R	R	R	R	R	R	R	R	R	R	R	R	NE	R	R	R	R	R	R	R	R	NE	R	R	NE	NE	R	R	R	R	NE	R	R	R	R
COVID - 602	32	NE	R	R	R	R	R	R	R	R	R	R	R	R	R	R	R	R	R	R	R	R	R	R	R	R	NE	R	R	R	R	R	R	R	R	NE	R	R	NE	NE	R	R	R	R	NE	R	R	R	R
COVID - 672	35	NE	R	R	R	R	R	R	R	R	R	R	R	R	R	R	R	R	R	R	R	R	R	R	R	R	NE	R	R	R	R	R	R	R	R	NE	R	R	NE	NE	R	R	R	R	NE	R	R	R	R
COVID - 667	39	NE	R	R	R	R	R	R	R	R	R	R	R	R	R	R	R	R	R	R	R	R	R	R	R	R	NE	R	R	R	R	R	R	R	R	NE	R	R	NE	NE	R	R	R	R	NE	R	R	R	R
COVID - 537	42	NE	R	R	R	R	R	R	R	R	R	R	R	R	R	R	R	R	R	R	R	R	NR	R	R	R	NE	R	R	R	R	R	R	R	R	NE	R	R	NE	NE	R	R	R	R	NE	R	R	R	R
COVID - 038	27	NE	R	R	R	R	R	R	R	R	R	R	R	R	R	R	R	R	R	R	R	R	R	R	R	R	NE	R	R	R	R	R	R	R	R	NE	R	R	NE	NE	R	R	R	R	NE	R	R	R	R
COVID - 654	34	NE	R	R	R	R	R	R	R	R	R	R	R	R	R	R	R	R	R	R	R	R	R	R	R	R	NE	R	R	R	R	R	R	R	R	NE	R	R	NE	NE	R	R	R	R	NE	R	R	R	R
COVID - 625	37	NE	R	R	R	R	R	R	R	R	R	R	R	R	R	R	R	R	R	R	R	R	R	R	R	R	NE	R	R	R	R	R	R	R	R	NE	R	R	NE	NE	R	R	R	R	NE	R	R	R	R
COVID - 574	40	NE	R	R	R	R	R	R	R	R	R	R	R	R	R	R	R	R	R	R	R	R	R	R	R	R	NE	R	R	R	R	R	R	R	R	NE	R	R	NE	NE	R	R	R	R	NE	R	R	R	R
COVID - 664	44	NE	R	R	R	R	R	R	R	R	R	R	R	R	R	R	R	R	R	R	R	R	R	R	R	R	NE	R	R	R	R	R	R	R	R	NE	R	R	NE	NE	R	R	R	R	NE	R	R	R	R
COVID - 587	47	NE	R	R	R	R	R	R	R	R	R	R	R	R	R	R	R	R	R	R	R	R	R	R	R	R	NE	R	R	R	R	R	R	R	NR	NE	R	R	NE	NE	R	R	R	R	NE	R	R	R	R
COVID - 053	24	NE	R	R	R	R	R	R	R	R	R	R	R	R	R	R	R	R	R	R	R	R	R	R	R	R	NE	R	R	R	R	R	R	R	R	NE	R	R	NE	NE	R	R	R	R	NE	R	R	R	R
COVID - 563	32	NE	R	R	R	R	R	R	R	R	R	R	R	R	R	R	R	R	R	R	R	R	R	R	R	R	NE	R	R	R	R	R	R	R	R	NE	R	R	NE	NE	R	R	R	R	NE	R	R	R	R
COVID - 542	35	NE	R	R	R	R	R	R	R	R	R	R	R	R	R	R	R	R	R	R	R	R	R	R	R	R	NE	R	R	R	R	R	R	R	NR	NE	R	R	NE	NE	R	R	R	R	NE	R	R	R	R
COVID - 552	31	NE	R	R	R	R	R	R	R	R	R	R	R	R	R	R	R	R	R	R	R	R	R	R	R	R	NE	R	R	R	R	R	R	R	R	NE	R	R	NE	NE	R	R	R	R	NE	R	R	R	R
COVID - 575	34	NE	R	R	R	R	R	R	R	R	R	R	R	R	R	R	R	R	R	R	R	R	R	R	R	R	NE	R	R	R	R	R	R	R	R	NE	R	R	NE	NE	R	R	R	R	NE	R	R	R	R
COVID - 579	37	NE	R	R	R	R	R	R	R	R	R	R	R	R	R	R	R	R	R	R	R	R	R	R	R	R	NE	R	R	R	R	R	R	R	R	NE	R	R	NE	NE	R	R	R	R	NE	R	R	R	R
COVID - 558	41	NE	R	R	R	R	R	R	R	R	R	R	R	R	R	R	R	R	R	R	R	R	R	R	R	R	NE	R	R	R	R	R	R	R	NR	NE	R	R	NE	NE	R	R	R	R	NE	R	R	R	R
COVID - 524	26	NE	R	R	R	R	R	R	R	R	R	R	R	R	R	R	R	R	R	R	R	R	R	R	R	R	NE	R	R	R	R	R	R	R	R	NE	R	R	NE	NE	R	R	R	R	NE	R	R	R	R
COVID - 662	31	NE	R	R	R	R	R	R	R	R	R	R	R	R	R	R	R	R	R	R	R	R	R	R	R	R	NE	R	R	R	R	R	R	R	R	NE	R	R	NE	NE	R	R	R	R	NE	R	R	R	R
COVID - 098	34	NE	R	R	R	R	R	R	R	R	R	R	R	R	R	R	R	R	R	R	R	R	R	R	R	R	NE	R	R	R	R	R	R	R	R	NE	R	R	NE	NE	R	R	R	R	NE	R	R	R	R
COVID - 659	37	NE	R	R	R	R	R	R	R	R	R	R	R	R	R	R	R	R	R	R	R	R	R	R	R	R	NE	R	R	R	R	R	R	R	R	NE	R	R	NE	NE	R	R	R	R	NE	R	R	R	R
COVID - 553	41	NE	R	R	R	R	R	R	R	R	R	R	R	R	R	R	R	R	R	R	R	R	R	R	R	R	NE	R	R	R	R	R	R	R	R	NE	R	R	NE	NE	R	R	R	R	NE	R	R	R	R
COVID - 578	44	NE	R	R	R	R	R	R	R	R	R	R	R	R	R	R	R	R	R	R	R	R	R	R	R	R	NE	R	R	R	R	R	R	R	NR	NE	R	R	NE	NE	R	R	R	R	NE	R	R	R	R
COVID - 627	37	NE	R	R	R	R	R	R	R	R	R	R	R	R	R	R	R	R	R	R	R	R	R	R	R	R	NE	R	R	R	R	R	R	R	R	NE	R	R	NE	NE	R	R	R	R	NE	R	R	R	R
COVID - 141	40	NE	R	R	R	R	R	R	R	R	R	R	R	R	R	R	R	R	R	R	R	R	R	R	R	R	NE	R	R	R	R	R	R	R	R	NE	R	R	NE	NE	R	R	R	R	NE	R	R	R	R
COVID - 641	43	NE	R	R	R	R	R	R	R	R	R	R	R	R	R	R	R	R	R	R	R	R	R	R	R	R	NE	R	R	R	R	R	R	R	R	NE	R	R	NE	NE	R	R	R	R	NE	R	R	R	R
COVID - 658	47	NE	R	R	R	R	R	R	R	R	R	R	R	R	R	R	R	R	R	R	R	R	R	R	R	R	NE	R	R	R	R	R	R	R	R	NE	R	R	NE	NE	R	R	R	R	NE	R	R	R	R
COVID - 561	50	NE	R	R	R	R	R	R	R	R	R	R	R	R	R	R	R	R	R	R	R	R	R	R	R	R	NE	R	R	R	R	R	R	R	R	NE	R	R	NE	NE	R	R	R	R	NE	R	R	R	R
COVID - 551	18	NE	R	R	R	R	NR	NR	R	R	R	NR	R	R	NR	R	R	R	R	R	R	R	R	R	R	R	NE	R	NR	R	R	R	R	R	R	NE	R	NR	NE	NE	R	NR	R	R	NE	R	R	R	R
COVID - 525	21	NE	R	R	R	R	R	R	R	R	R	NR	R	R	NR	R	R	R	R	R	R	R	R	R	R	R	NE	R	NR	R	R	R	R	R	R	NE	R	R	NE	NE	R	NR	R	R	NE	R	R	R	R
COVID - 612	24	NE	R	R	R	R	R	R	R	R	R	NR	R	R	NR	R	R	R	R	NR	R	R	R	NR	R	R	NE	R	NR	R	R	R	R	R	R	NE	R	NR	NE	NE	R	NR	R	R	NE	R	R	R	R
COVID - 194	27	NE	R	R	R	R	R	R	R	R	R	NR	R	R	NR	R	R	R	R	NR	R	R	R	NR	R	R	NE	R	NR	R	NR	R	R	R	R	NE	R	NR	NE	NE	R	NR	R	R	NE	R	R	R	NR
COVID - 620	31	NE	R	R	R	R	R	R	R	R	R	NR	R	R	NR	R	R	R	R	NR	R	R	R	NR	R	NR	NE	R	NR	R	NR	R	R	R	R	NE	R	NR	NE	NE	R	NR	R	NR	NE	R	R	R	NR
COVID - 509	34	NE	R	R	R	R	R	R	R	R	R	R	R	R	R	R	R	R	R	R	R	R	R	R	R	R	NE	R	R	R	R	R	R	R	R	NE	R	R	NE	NE	R	R	R	R	NE	R	R	R	R
COVID - 511	39	NE	R	R	R	R	R	R	R	R	R	R	R	R	R	R	R	R	R	R	R	R	R	R	R	R	NE	R	R	R	R	R	R	R	R	NE	R	R	NE	NE	R	R	R	R	NE	R	R	R	R
COVID - 538	42	NE	R	R	R	R	R	R	R	R	R	R	R	R	R	R	R	R	R	R	R	R	R	R	R	R	NE	R	R	R	R	R	R	R	R	NE	R	R	NE	NE	R	R	R	R	NE	R	R	R	R
COVID - 233	45	NE	R	R	R	R	R	R	R	R	R	R	R	R	R	R	R	R	R	R	R	R	R	R	R	R	NE	R	R	R	R	R	R	R	R	NE	R	R	NE	NE	R	R	R	R	NE	R	R	R	R
COVID - 533	37	NE	R	R	R	R	R	R	R	R	R	R	R	R	R	R	R	R	R	R	R	R	R	R	R	R	NE	R	R	R	R	R	R	R	NR	NE	R	R	NE	NE	R	R	R	R	NE	R	R	R	R
COVID - 295	41	NE	R	R	R	R	R	R	R	R	R	R	R	R	R	R	R	R	R	R	R	R	R	R	R	R	NE	R	R	R	R	R	R	R	R	NE	R	R	NE	NE	R	R	R	R	NE	R	R	R	R
COVID - 520	47	NE	R	R	R	R	R	R	R	R	R	R	R	R	R	R	R	R	R	R	R	R	R	R	R	R	NE	R	NR	R	R	R	R	R	NR	NE	R	R	NE	NE	R	R	R	R	NE	R	R	R	R
COVID - 523	44	NE	R	R	R	R	R	R	R	R	R	R	R	R	R	R	R	R	R	R	R	R	R	R	R	R	NE	R	NR	R	R	R	R	R	NR	NE	R	R	NE	NE	R	R	R	R	NE	R	R	R	R
[truncated: 10 more columns]
