# Supplementary material for: Comprehensive, Comparative Evaluation of 35 Manual SARS-CoV-2 Serological Assays
Source: Microbiol Spectr. 2023 May 9;11(3):e05101-22. doi: 10.1128/spectrum.05101-22 (PMC10269659; doi:10.1128/spectrum.05101-22)
Supplement: Supplemental file 4 — Table S4. Download spectrum.05101-22-s0004.xlsx, XLSX file, 0.03 MB [file spectrum.05101-22-s0004.xlsx]

## Sheet: Supplemental Table 4
Supplemental Table 4. Results of testing 35 anti-SARS-CoV-2 test kits on 60 samples from five seroconversion panels. The time points of sample collection post onset of symptoms are shown for each sample. Anti-SARS-CoV-2 IgG, IgM or total antibody results are highlighted as reactive (R), non-reactive (NR) or equivocal (EQ).
NRL Source ID	Days Post Symptoms	Acro	Alltest		Arton		Biocan		Biogenix		Biohit		bioLytical	Biomedomics		BioRad	Boson		BTNX		Core Tech		Deepblue		Dynamiker		Eiptpoe	Getein		Healgen		Joysbio		Lysun		MDGen	MP Bio		Omega	OnmiPath	RightSign		Sensing		Serion	Singclean		Standard Q
		IgG	IgG	IgM	IgG	IgM	IgG	IgM	IgG	IgM	IgG	IgM	Total	IgG	IgM	Total	IgG	IgM	IgG	IgM	IgG	IgM	IgG	IgM	IgG	IgM	Total	IgG	IgM	IgG	IgM	IgG	IgM	IgG	IgM	IgG	IgG	IgM	IgG	IgG	IgG	IgM	IgG	IgM	IgG	IgG	IgG	IgG	IgM
MRNCOV-501-01	2	NR	NR	R	NR	NR	NR	NR	NR	NR	NR	NR	NR	NR	NR	NR	NR	R	NR	NR	NR	R	NR	NR	R	R	EQ	NR	NR	NR	NR	NR	NR	R	R	NR	NR	NR	NR	NR	NR	NR	NR	R	NR	NR	R	NR	NR
MRNCOV-501-02	5	NR	NR	R	NR	NR	NR	NR	NR	NR	NR	NR	NR	NR	NR	NR	NR	R	NR	NR	NR	R	NR	NR	R	R	NR	NR	NR	NR	NR	NR	NR	R	R	NR	NR	NR	NR	NR	NR	NR	NR	R	NR	NR	R	NR	NR
MRNCOV-501-03	10	R	R	R	R	R	R	R	R	R	R	R	R	R	R	R	R	R	R	R	R	R	R	R	R	R	R	R	R	R	R	NR	R	R	R	NR	R	R	NR	R	R	R	R	R	R	NR	R	R	R
MRNCOV-501-04	14	R	R	R	R	R	R	R	R	R	R	R	R	R	R	R	R	R	R	R	R	R	R	R	R	R	R	R	R	R	R	R	R	R	R	R	R	R	R	R	R	R	R	R	R	R	R	R	R
MRNCOV-501-05	18	R	R	R	R	R	R	R	R	R	R	R	R	R	R	R	R	R	R	R	R	R	R	R	R	R	R	R	R	R	R	R	R	R	R	R	R	R	R	R	R	R	R	R	R	R	R	R	R
MRNCOV-501-06	22	R	R	R	R	R	R	R	R	R	R	R	R	R	R	R	R	R	R	R	R	R	R	R	R	R	R	R	R	R	R	R	R	R	R	R	R	R	R	R	R	R	R	R	R	R	R	R	R
MRNCOV-501-07	26	R	R	R	R	R	R	R	R	R	R	R	R	R	R	R	R	R	R	R	R	R	R	R	R	R	R	R	R	R	R	R	R	R	R	R	R	R	R	R	R	R	R	R	R	R	R	R	R
MRNCOV-501-08	30	R	R	R	R	R	R	R	R	R	R	R	R	R	R	R	R	R	R	R	R	R	R	R	R	R	R	R	R	R	R	R	R	R	R	R	R	R	R	R	R	R	R	R	R	R	R	R	R
MRNCOV-501-09	33	R	R	R	R	R	R	R	R	R	R	R	R	R	R	R	R	R	R	R	R	R	R	R	R	R	R	R	R	R	R	R	R	R	R	R	R	R	R	R	R	R	R	R	R	R	R	R	R
MRNCOV-501-10	37	R	R	R	R	R	R	R	R	R	R	R	R	R	R	R	R	R	R	R	R	R	R	R	R	R	R	R	R	R	R	R	R	R	R	R	R	R	R	R	R	R	R	R	R	R	R	R	R
MRNCOV-501-11	46	R	R	R	R	R	R	R	R	R	R	R	R	R	R	R	R	R	R	R	R	R	R	R	R	R	R	R	R	R	R	R	R	R	R	R	R	R	R	R	R	R	R	R	R	R	R	R	R
MRNCOV-504-01	6	R	R	R	NR	NR	NR	NR	NR	NR	NR	NR	NR	NR	R	NR	NR	R	NR	NR	NR	NR	NR	NR	NR	R	R	NR	NR	NR	R	NR	NR	NR	NR	NR	NR	NR	NR	NR	NR	NR	R	R	NR	NR	NR	NR	NR
MRNCOV-504-02	9	R	R	R	NR	R	NR	NR	NR	NR	NR	NR	R	NR	R	R	NR	R	NR	R	NR	R	NR	R	NR	R	R	NR	R	R	R	NR	NR	NR	NR	NR	R	NR	NR	NR	NR	NR	R	R	NR	NR	NR	NR	NR
MRNCOV-504-03	16	R	R	R	R	R	R	R	R	R	R	R	R	R	R	R	R	R	R	R	R	R	R	R	R	R	R	R	R	R	R	R	R	R	R	R	R	R	R	R	R	R	R	R	R	R	R	R	R
MRNCOV-504-04	21	R	R	R	R	R	R	R	R	R	R	R	R	R	R	R	R	R	R	R	R	R	R	R	R	R	R	R	R	R	R	R	R	R	R	R	R	R	R	R	R	R	R	R	R	R	R	R	R
MRNCOV-504-05	27	R	R	R	R	R	R	R	R	R	R	R	R	R	R	R	R	R	R	R	R	R	R	R	R	R	R	R	R	R	R	R	R	R	R	R	R	R	R	R	R	R	R	R	R	R	R	R	R
MRNCOV-504-06	34	R	R	R	R	R	R	R	R	R	R	R	R	R	R	R	R	R	R	R	R	R	R	R	R	R	R	R	R	R	R	R	R	R	NR	R	R	R	R	R	R	R	R	R	R	R	R	R	R
MRNCOV-504-07	37	R	R	R	R	R	R	R	R	R	R	R	R	R	R	R	R	R	R	R	R	R	R	R	R	R	R	R	R	R	R	R	R	R	R	R	R	R	R	R	R	R	R	R	R	R	R	R	R
MRNCOV-504-08	42	R	R	R	R	R	R	R	R	R	R	R	R	R	R	R	R	R	R	R	R	R	R	R	R	R	R	R	R	R	R	R	R	R	NR	R	R	R	R	R	R	R	R	R	R	R	R	R	R
MRNCOV-504-09	48	R	R	R	R	R	R	R	R	R	R	R	R	R	R	R	R	R	R	R	R	R	R	R	R	R	R	R	R	R	R	R	R	R	R	R	R	R	R	R	R	R	R	R	R	R	R	R	R
MRNCOV-504-10	52	R	R	R	R	R	R	R	R	R	R	R	R	R	R	R	R	R	R	R	R	R	R	R	R	R	R	R	R	R	R	R	R	R	R	R	R	R	R	R	R	R	R	R	R	R	NR	R	R
MRNCOV-506-01	1	NR	NR	R	R	R	NR	NR	NR	R	NR	R	NR	R	R	R	NR	R	R	R	R	R	NR	R	R	R	NR	R	R	R	R	NR	R	NR	R	NR	NR	R	NR	NR	R	R	R	R	NR	NR	NR	NR	R
MRNCOV-506-02	6	R	R	R	R	R	R	R	R	R	R	R	R	R	R	R	R	R	R	R	R	R	R	R	R	R	R	R	R	R	R	R	R	R	R	NR	R	R	EQ	R	R	R	R	R	NR	NR	NR	R	R
MRNCOV-506-03	9	R	R	R	R	R	R	R	R	R	R	R	R	R	R	R	R	R	R	R	R	R	R	R	R	R	R	R	R	R	R	R	R	R	R	NR	R	R	R	R	R	R	R	R	NR	R	NR	R	R
MRNCOV-506-04	12	R	R	R	R	R	R	R	R	R	R	R	R	R	R	R	R	R	R	R	R	R	R	R	R	R	R	R	R	R	R	R	R	R	R	NR	R	R	EQ	R	R	R	R	R	NR	R	R	R	R
MRNCOV-506-05	15	R	R	R	R	R	R	R	R	R	R	R	R	R	R	R	R	R	R	R	R	R	R	R	R	R	R	R	R	R	R	R	R	R	R	NR	R	R	R	R	R	R	R	R	NR	R	R	R	R
MRNCOV-506-06	19	R	R	R	R	R	R	R	R	R	R	R	R	R	R	R	R	R	R	R	R	R	R	R	R	R	R	R	R	R	R	R	R	R	R	NR	R	R	R	R	R	R	R	R	EQ	R	R	R	R
MRNCOV-506-07	26	R	R	R	R	R	R	R	R	R	R	R	R	R	R	R	R	R	R	R	R	R	R	R	R	R	R	R	R	R	R	R	R	R	R	NR	R	R	R	R	R	R	R	R	R	R	R	R	R
MRNCOV-506-08	28	R	R	R	R	R	R	R	R	R	R	R	R	R	R	R	R	R	R	R	R	R	R	R	R	R	R	R	R	R	R	R	R	R	R	NR	R	R	R	R	R	R	R	R	R	R	R	R	R
MRNCOV-506-09	51	R	R	R	R	R	R	R	R	R	R	R	R	R	R	R	R	R	R	R	R	R	R	R	R	R	R	R	R	R	R	R	R	R	R	NR	R	R	R	R	R	R	R	R	R	R	R	R	R
MRNCOV-510-01	-8	R	R	NR	NR	R	NR	NR	NR	NR	NR	NR	NR	NR	NR	NR	R	NR	NR	R	R	NR	NR	NR	R	R	NR	NR	NR	NR	NR	R	NR	R	NR	NR	NR	R	NR	NR	NR	NR	R	R	R	NR	R	NR	NR
MRNCOV-510-02	-4	R	R	R	R	R	R	R	R	R	R	R	R	R	R	R	R	R	R	R	R	R	R	R	R	R	R	R	R	R	R	R	R	R	R	NR	R	R	NR	NR	NR	R	R	R	R	R	R	R	R
MRNCOV-510-03	-1	R	R	R	R	R	R	R	R	R	R	R	R	R	R	R	R	R	R	R	R	R	R	R	R	R	R	R	R	R	R	R	R	R	R	R	R	R	R	R	R	R	R	R	NR	R	R	R	R
MRNCOV-510-04	3	R	R	R	R	R	R	R	R	R	R	R	R	R	R	R	R	R	R	R	R	R	R	R	R	R	R	R	R	R	R	R	R	R	R	R	R	R	R	R	R	R	R	R	NR	R	R	R	R
MRNCOV-510-05	6	R	R	R	R	R	R	R	R	R	R	R	R	R	R	R	R	R	R	R	R	R	R	R	R	R	R	R	R	R	R	R	R	R	R	R	R	R	R	R	R	R	R	R	R	R	R	R	R
MRNCOV-510-06	10	R	R	R	R	R	R	R	R	R	R	R	R	R	R	R	R	R	R	R	R	R	R	R	R	R	R	R	R	R	R	R	R	R	R	R	R	R	R	R	R	R	R	R	R	R	R	R	R
MRNCOV-510-07	13	R	R	R	R	R	R	R	R	R	R	R	R	R	R	R	R	R	R	R	R	R	R	R	R	R	R	R	R	R	R	R	R	R	R	R	R	R	R	R	R	R	R	R	R	R	R	R	R
MRNCOV-510-08	28	R	R	R	R	R	R	R	R	R	R	R	R	R	R	R	R	R	R	R	R	R	R	R	R	R	R	R	R	R	R	R	R	R	R	R	R	R	R	R	R	R	R	R	R	R	R	R	R
MRNCOV-510-09	20	R	R	R	R	R	R	R	R	R	R	R	R	R	R	R	R	R	R	R	R	R	R	R	R	R	R	R	R	R	R	R	R	R	R	R	R	R	R	R	R	R	R	R	R	R	R	R	R
MRNCOV-510-10	24	R	R	R	R	R	R	R	R	R	R	R	R	R	R	R	R	R	R	R	R	R	R	R	R	R	R	R	R	R	R	R	R	R	R	R	R	R	R	R	R	R	R	R	R	R	R	R	R
MRNCOV-510-11	28	R	R	R	R	R	R	R	R	R	R	R	R	R	R	R	R	R	R	R	R	R	R	R	R	R	R	R	R	R	R	R	R	R	R	R	R	R	R	R	R	R	R	R	R	R	R	R	R
MRNCOV-510-12	32	R	R	R	R	R	R	R	R	R	R	R	R	R	R	R	R	R	R	R	R	R	R	R	R	R	R	R	R	R	R	R	R	R	R	R	R	R	R	R	R	R	R	R	R	R	R	R	R
MRNCOV-510-13	35	R	R	R	R	R	R	R	R	R	R	R	R	R	R	R	R	R	R	R	R	R	R	R	R	R	R	R	R	R	R	R	R	R	R	R	R	R	R	R	R	NR	R	R	R	R	R	R	R
MRNCOV-510-14	38	R	R	R	R	R	R	R	R	R	R	R	R	R	R	R	R	R	R	R	R	R	R	R	R	R	R	R	R	R	R	R	R	R	R	R	R	R	R	R	R	NR	R	R	R	R	R	R	R
MRNCOV-510-15	41	R	R	R	R	R	R	R	R	R	R	R	R	R	R	R	R	R	R	R	R	R	R	R	R	R	R	R	R	R	R	R	R	R	R	R	R	R	R	R	R	NR	R	R	R	R	R	R	R
MRNCOV-510-16	52	R	R	R	R	R	R	R	R	R	R	R	R	R	R	R	R	R	R	R	R	R	R	R	R	R	R	R	R	R	R	R	R	R	R	R	R	R	R	R	R	NR	R	R	R	R	R	R	NR
MRNCOV-512-01	3	R	R	R	R	R	R	R	R	R	R	R	R	R	R	R	R	R	R	R	R	R	R	R	R	R	R	R	R	R	R	R	R	R	R	R	R	R	R	R	R	R	R	R	R	R	R	R	R
MRNCOV-512-02	6	R	R	R	R	R	R	R	R	R	R	R	R	R	R	R	R	R	R	R	R	R	R	R	R	R	R	R	R	R	R	R	R	R	R	EQ	R	R	EQ	R	R	R	R	R	R	R	R	R	R
MRNCOV-512-03	13	R	R	R	R	R	R	R	R	R	R	R	R	R	R	R	R	R	R	R	R	R	R	R	R	R	R	R	R	R	R	R	R	R	R	EQ	R	R	R	R	R	R	R	R	R	R	R	R	R
MRNCOV-512-04	17	R	R	R	R	R	R	R	R	R	R	R	R	R	R	R	R	R	R	R	R	R	R	R	R	R	R	R	R	R	R	R	R	R	R	EQ	R	R	R	R	R	R	R	R	R	R	R	R	R
MRNCOV-512-05	20	R	R	R	R	R	R	R	R	R	R	R	R	R	R	R	R	R	R	R	R	R	R	R	R	R	R	R	R	R	R	R	R	R	R	EQ	R	R	R	R	R	R	R	R	R	R	R	R	R
MRNCOV-512-06	24	R	R	R	R	R	R	R	R	R	R	R	R	R	R	R	R	R	R	R	R	R	R	R	R	R	R	R	R	R	R	R	R	R	R	EQ	R	R	R	R	R	R	R	R	R	R	R	R	R
MRNCOV-512-07	27	R	R	R	R	R	R	R	R	R	R	R	R	R	R	R	R	R	R	R	R	R	R	R	R	R	R	R	R	R	R	R	R	R	R	NR	R	R	R	R	R	R	R	R	R	R	NR	R	NR
MRNCOV-512-08	31	R	R	R	R	R	R	R	R	R	R	R	R	R	R	R	R	R	R	R	R	R	R	R	R	R	R	R	R	R	R	R	R	R	R	NR	R	R	R	R	R	R	R	R	R	R	R	R	NR
MRNCOV-512-09	34	R	R	R	R	R	R	R	R	R	R	R	R	R	R	R	R	R	R	R	R	R	R	R	R	R	R	R	R	R	R	R	R	R	R	EQ	R	R	R	R	R	NR	R	R	R	R	NR	R	NR
MRNCOV-512-10	38	R	R	R	R	R	R	R	R	R	R	R	R	R	R	R	R	R	R	R	R	R	R	R	R	R	R	R	R	R	R	R	R	R	R	NR	R	R	R	R	R	NR	R	R	R	R	R	R	NR
MRNCOV-512-11	41	R	R	R	R	R	R	R	R	R	R	R	R	R	R	R	R	R	R	R	R	R	R	R	R	R	R	R	R	R	R	R	R	R	R	NR	R	R	R	R	R	NR	R	R	R	R	R	R	NR
MRNCOV-512-12	44	R	R	R	R	R	R	R	R	R	R	R	R	R	R	R	R	R	R	R	R	R	R	R	R	R	R	R	R	R	R	R	R	R	R	NR	R	R	R	R	R	NR	R	R	R	R	R	R	NR
MRNCOV-512-13	47	R	R	R	R	R	R	R	R	R	R	R	R	R	R	R	R	R	R	R	R	R	R	R	R	R	R	R	R	R	R	R	R	R	R	NR	R	R	R	R	R	NR	R	R	R	R	R	R	NR
MRNCOV-512-14	51	R	R	R	R	R	R	NR	R	R	R	R	R	R	R	R	R	NR	R	R	R	R	R	R	R	R	R	R	R	R	R	R	R	R	R	NR	R	R	R	R	R	R	R	R	NR	R	R	R	NR
[truncated: 10 more columns]
